# Supplementary material for: Ecological Responses of Maize Rhizosphere to Antibiotics Entering the Agricultural System in an Area with High Arsenicals Geological Background
Source: Int J Environ Res Public Health. 2022 Oct 19;19(20):13559. doi: 10.3390/ijerph192013559 (PMC9603512; doi:10.3390/ijerph192013559)
Supplement: Supplementary file 1 [file ijerph-19-13559-s001.zip]

Archive with 1 entries (1 files):
- ijerph-1918104 supplementary for XML.pdf
